# Supplementary material for: Molecular genetic diversity and linkage disequilibrium structure of the Egyptian faba bean using Single Primer Enrichment Technology (SPET)
Source: BMC Genomics. 2024 Jun 28;25:644. doi: 10.1186/s12864-024-10245-x (PMC11212244; doi:10.1186/s12864-024-10245-x)
Supplement: Supplementary file 1 — Supplementary Material 1. [file 12864_2024_10245_MOESM1_ESM.zip › supplementary files.xlsx]

## Sheet: S Table 1
Supplementary Table:1: list of the Egpytian faba bean genotyeps used in this study
No.	Subpopulation	Genotpe name	Group	Axom array
1	SP1	FB-150	IPK	Sallam et al (2023), current study
2		FB-184	IPK	Sallam et al (2023), current study
3		FB-185	IPK	Sallam et al (2023), current study
4		FB-193	IPK	Sallam et al (2023), current study
5		FB-207	IPK	Sallam et al (2023), current study
6		FB-197	IPK	Sallam et al (2023), current study
7		FB-144	IPK	Sallam et al (2023), current study
8		FB-141	IPK	Sallam et al (2023), current study
9		FB-145	IPK	Sallam et al (2023), current study
10	SP2	FB-222	IPK	Sallam et al (2023), current study
11		FB-221	IPK	Sallam et al (2023), current study
12		FB-126	IPK	Sallam et al (2023), current study
13		FB-223	IPK	Sallam et al (2023), current study
14		FB-194	IPK	Sallam et al (2023), current study
15		FB-226	IPK	Sallam et al (2023), current study
16		FB-220	IPK	Sallam et al (2023), current study
17		FB-124	IPK	Sallam et al (2023), current study
18		FB-162	IPK	Sallam et al (2023), current study
19		FB-247	EURI	Sallam et al (2023), current study
20		FB-131	IPK	Sallam et al (2023), current study
21		FB-227	EURI	Sallam et al (2023), current study
22		FB-217	IPK	Sallam et al (2023), current study
23		FB-244	EURI	Sallam et al (2023), current study
24		FB-125	IPK	Sallam et al (2023), current study
25		FB-128	IPK	Sallam et al (2023), current study
26		FB-245	EURI	Sallam et al (2023), current study
27		FB-204	IPK	Sallam et al (2023), current study
28		FB-148	IPK	Sallam et al (2023), current study
29		FB-225	IPK	Sallam et al (2023), current study
30		FB-177	IPK	Sallam et al (2023), current study
31		FB-252	EURI	Sallam et al (2023), current study
32		FB-232	EURI	Sallam et al (2023), current study
33		FB-228	EURI	Sallam et al (2023), current study
34		FB-170	IPK	Sallam et al (2023), current study
35		FB-251	EURI	Sallam et al (2023), current study
36		FB-127	IPK	Sallam et al (2023), current study
37		FB-210	IPK	Sallam et al (2023), current study
38		FB-241	EURI	Sallam et al (2023), current study
39		FB-166	IPK	Sallam et al (2023), current study
40		FB-250	EURI	Sallam et al (2023), current study
41		FB-164	IPK	Sallam et al (2023), current study
42		FB-203	IPK	Sallam et al (2023), current study
43		FB-178	IPK	Sallam et al (2023), current study
44		FB-214	IPK	Sallam et al (2023), current study
45		FB-169	IPK	Sallam et al (2023), current study
46		FB-196	IPK	Sallam et al (2023), current study
47		FB-243	EURI	Sallam et al (2023), current study
48	SP3	FB-147	IPK	Sallam et al (2023), current study
49		FB-152	IPK	Sallam et al (2023), current study
50		FB-133	IPK	Sallam et al (2023), current study
51		FB-156	IPK	Sallam et al (2023), current study
52		FB-187	IPK	Sallam et al (2023), current study
53		FB-135	IPK	Sallam et al (2023), current study
54		FB-212	IPK	Sallam et al (2023), current study
55		FB-189	IPK	Sallam et al (2023), current study
56		FB-146	IPK	Sallam et al (2023), current study
57		FB-151	IPK	Sallam et al (2023), current study
58		FB-191	IPK	Sallam et al (2023), current study
59		FB-130	IPK	Sallam et al (2023), current study
60		FB-158	IPK	Sallam et al (2023), current study
61		FB-142	IPK	Sallam et al (2023), current study
62		FB-182	IPK	Sallam et al (2023), current study
63		FB-157	IPK	Sallam et al (2023), current study
64		FB-136	IPK	Sallam et al (2023), current study
65		FB-205	IPK	Sallam et al (2023), current study
66		FB-139	IPK	Sallam et al (2023), current study
67		FB-198	IPK	Sallam et al (2023), current study
68		FB-199	IPK	Sallam et al (2023), current study
69		FB-129	IPK	Sallam et al (2023), current study
70		FB-171	IPK	Sallam et al (2023), current study
71		FB-167	IPK	Sallam et al (2023), current study
72		FB-137	IPK	Sallam et al (2023), current study
73		FB-192	IPK	Sallam et al (2023), current study
74		FB-163	IPK	Sallam et al (2023), current study
75		FB-183	IPK	Sallam et al (2023), current study
76		FB-180	IPK	Sallam et al (2023), current study
77		FB-155	IPK	Sallam et al (2023), current study
78		FB-188	IPK	Sallam et al (2023), current study
79		FB-216	IPK	Sallam et al (2023), current study
80		FB-179	IPK	Sallam et al (2023), current study
81		FB-208	IPK	Sallam et al (2023), current study
82		FB-134	IPK	Sallam et al (2023), current study
83		FB-200	IPK	Sallam et al (2023), current study
84		FB-160	IPK	Sallam et al (2023), current study
85		FB-215	IPK	Sallam et al (2023), current study
86		FB-201	IPK	Sallam et al (2023), current study
87		FB-181	IPK	Sallam et al (2023), current study
88		FB-218	IPK	Sallam et al (2023), current study
89		FB-154	IPK	Sallam et al (2023), current study
90		FB-140	IPK	Sallam et al (2023), current study
91		FB-190	IPK	Sallam et al (2023), current study
92		FB-213	IPK	Sallam et al (2023), current study
93		FB-159	IPK	Sallam et al (2023), current study
94		FB-211	IPK	Sallam et al (2023), current study
95		FB-186	IPK	Sallam et al (2023), current study
96		FB-202	IPK	Sallam et al (2023), current study
97		FB-132	IPK	Sallam et al (2023), current study
98		FB-224	IPK	Sallam et al (2023), current study
99		FB-231	EURI	Sallam et al (2023), current study
100		FB-143	IPK	Sallam et al (2023), current study
101		FB-206	IPK	Sallam et al (2023), current study
102		FB-229	EURI	Sallam et al (2023), current study
103		FB-149	IPK	Sallam et al (2023), current study
104		FB-209	IPK	Sallam et al (2023), current study
105		FB-165	IPK	Sallam et al (2023), current study
106		FB-230	EURI	Sallam et al (2023), current study
107		FB-168	IPK	Sallam et al (2023), current study
108		FB-248	EURI	Sallam et al (2023), current study
109		FB-172	IPK	Sallam et al (2023), current study
110	SP4	FB-161	IPK	Sallam et al (2023), current study
111		FB-174	IPK	Sallam et al (2023), current study
112		FB-173	IPK	Sallam et al (2023), current study
113		FB-195	IPK	Sallam et al (2023), current study
114		FB-138	IPK	Sallam et al (2023), current study
115		FB-153	IPK	Sallam et al (2023), current study
116		FB-176	IPK	Sallam et al (2023), current study
117		FB-175	IPK	Sallam et al (2023), current study
118	SP5	EUC_VF_008	CAI (IFAPA)	Skovjerg et al (2023)
119		EUC_VF_220	(CAI) INRA	Skovjerg et al (2023)
120		NS316	(CAI) ICARDA	Skovjerg et al (2023)
121		NS315	(CAI) ICARDA	Skovjerg et al (2023)
122		EUC_VF_336	CAI (IFAPA)	Skovjerg et al (2023)
123		EUC_VF_337	CAI (IFAPA)	Skovjerg et al (2023)
124		EUC_VF_023	CAI (IFAPA)	Skovjerg et al (2023)
125		EUC_VF_194	CAI (IFAPA)	Skovjerg et al (2023)
126		EUC_VF_164	CAI (IFAPA)	Skovjerg et al (2023)
127		EUC_VF_024	CAI (IFAPA)	Skovjerg et al (2023)
128		EUC_VF_025	CAI (IFAPA)	Skovjerg et al (2023)

## Sheet: S Table 2
Supplementary Table 2: Fst values (fixation index, red fonts) and Nm (gene flow, black fonts) among the five subpopulations
Subpopulations	SP 1	SP 2	SP 3	SP 4	SP 5
SP 1	0	0.113736	0.0270907	0.0580024	0.0995091
SP 2	1.94808	0	0.126964	0.0516122	0.187893
SP 3	8.97825	1.71906	0	0.0724214	0.147963
SP 4	4.06016	4.59382	3.20202	0	0.16623
SP 5	2.26233	1.08054	1.43961	1.25394	0
groups	IPK	EURI	CAI
IPK		0.223356	0.121054
EURI	0.869288		0.348849
CAI	1.8152	0.466643

## Sheet: S Table 3 
Supplementary Table 3: genetic distance among the Egyptian faba bean genotypes
Genotypes	FB-124	FB-125	FB-126	FB-127	FB-128	FB-129	FB-130	FB-131	FB-132	FB-133	FB-134	FB-135	FB-136	FB-137	FB-138	FB-139	FB-140	FB-141	FB-142	FB-143	FB-144	FB-145	FB-146	FB-147	FB-148	FB-149	FB-150	FB-151	FB-152	FB-153	FB-154	FB-155	FB-156	FB-157	FB-158	FB-159	FB-160	FB-161	FB-162	FB-163	FB-164	FB-165	FB-166	FB-167	FB-168	FB-169	FB-170	FB-171	FB-172
FB-124	0	0.326578	0.331227	0.319595	0.328429	0.326162	0.321641	0.325833	0.33057	0.315703	0.326882	0.323324	0.320202	0.323882	0.328584	0.32433	0.326206	0.324472	0.327801	0.330906	0.332704	0.326378	0.327015	0.330061	0.334364	0.326695	0.326802	0.330661	0.319491	0.32231	0.325632	0.328508	0.324085	0.321568	0.327614	0.316664	0.325522	0.318282	0.326097	0.325473	0.324004	0.317742	0.331366	0.325812	0.331381	0.333906	0.320808	0.323235	0.330317
FB-125	0.326578	0	0.325975	0.307261	0.322564	0.302938	0.292805	0.329655	0.307904	0.272937	0.297472	0.292581	0.284222	0.302003	0.322679	0.298864	0.300718	0.314425	0.30268	0.313733	0.32171	0.317477	0.290833	0.280069	0.327606	0.312179	0.30326	0.289675	0.277769	0.315848	0.307463	0.304354	0.300775	0.288713	0.292437	0.30293	0.305531	0.314407	0.332164	0.29994	0.321493	0.315632	0.320084	0.29267	0.31515	0.332617	0.327069	0.28843	0.316993
FB-126	0.331227	0.325975	0	0.334347	0.331154	0.340205	0.337592	0.327734	0.32808	0.334812	0.345342	0.346262	0.338526	0.341212	0.334998	0.335075	0.340016	0.339494	0.341684	0.334779	0.335704	0.333359	0.33876	0.34279	0.334044	0.335525	0.342002	0.339159	0.338268	0.326094	0.340523	0.3331	0.337825	0.336235	0.337095	0.334645	0.33646	0.324501	0.331386	0.33907	0.331927	0.330679	0.339023	0.34314	0.338669	0.335145	0.331984	0.334691	0.336331
FB-127	0.319595	0.307261	0.334347	0	0.32304	0.286974	0.272498	0.330607	0.296091	0.259573	0.282823	0.273834	0.28686	0.28809	0.312633	0.282667	0.301155	0.299347	0.289635	0.296418	0.31594	0.309866	0.282002	0.27214	0.323375	0.300096	0.29039	0.27661	0.266713	0.3098	0.29565	0.283563	0.273233	0.282869	0.277044	0.294396	0.298196	0.305151	0.332071	0.287697	0.31484	0.301547	0.312435	0.280283	0.304892	0.326259	0.316246	0.285117	0.306907
FB-128	0.328429	0.322564	0.331154	0.32304	0	0.320256	0.318478	0.322838	0.319891	0.309471	0.321596	0.323669	0.318553	0.320114	0.320602	0.317622	0.329766	0.323209	0.320997	0.317	0.333283	0.3239	0.316523	0.320321	0.33299	0.315512	0.320917	0.321377	0.317966	0.319395	0.327402	0.317926	0.319989	0.321567	0.323503	0.320528	0.323779	0.31467	0.328586	0.324093	0.318737	0.315175	0.32901	0.322262	0.323405	0.323769	0.320074	0.321093	0.330323
FB-129	0.326162	0.302938	0.340205	0.286974	0.320256	0	0.234483	0.32071	0.273955	0.21492	0.256066	0.234634	0.245293	0.248975	0.295029	0.238881	0.271228	0.292805	0.240154	0.263613	0.303946	0.293347	0.235197	0.21364	0.303153	0.270378	0.257996	0.237402	0.216168	0.293719	0.276171	0.240783	0.234791	0.233799	0.240554	0.262652	0.263914	0.282757	0.336171	0.24825	0.304644	0.279849	0.293886	0.243359	0.287886	0.314054	0.311936	0.250417	0.287749
FB-130	0.321641	0.292805	0.337592	0.272498	0.318478	0.234483	0	0.317165	0.25731	0.207709	0.241442	0.215811	0.233793	0.231069	0.292707	0.233294	0.259301	0.276226	0.229622	0.260182	0.296338	0.288647	0.218472	0.203726	0.298559	0.269955	0.244177	0.227331	0.209295	0.291117	0.268466	0.232069	0.221375	0.227524	0.225763	0.250075	0.25633	0.279725	0.334619	0.242881	0.298942	0.271781	0.295214	0.232204	0.277192	0.307668	0.308758	0.232119	0.283623
FB-131	0.325833	0.329655	0.327734	0.330607	0.322838	0.32071	0.317165	0	0.33051	0.318148	0.319232	0.329543	0.321563	0.328733	0.340294	0.322517	0.329452	0.330863	0.32264	0.322652	0.328324	0.32585	0.325907	0.320797	0.335442	0.325461	0.322434	0.319275	0.320584	0.325155	0.330139	0.324131	0.325181	0.322117	0.329545	0.320265	0.320607	0.326949	0.331892	0.323429	0.326742	0.32307	0.330504	0.320877	0.330896	0.336387	0.32848	0.323829	0.326264
FB-132	0.33057	0.307904	0.32808	0.296091	0.319891	0.273955	0.25731	0.33051	0	0.254738	0.274186	0.251768	0.273063	0.272072	0.300294	0.274248	0.288386	0.30483	0.271664	0.297266	0.304936	0.305025	0.266709	0.247748	0.313776	0.296293	0.28374	0.270331	0.258126	0.309336	0.296722	0.27175	0.259356	0.274624	0.26626	0.282757	0.28629	0.297491	0.330654	0.272764	0.315272	0.295411	0.303727	0.276356	0.294441	0.31612	0.319152	0.276647	0.306464
FB-133	0.315703	0.272937	0.334812	0.259573	0.309471	0.21492	0.207709	0.318148	0.254738	0	0.232248	0.198369	0.208049	0.228531	0.285455	0.206707	0.239757	0.277267	0.209154	0.254451	0.29628	0.288698	0.192912	0.164342	0.288868	0.266427	0.244851	0.207882	0.173724	0.291061	0.243403	0.22386	0.186465	0.218675	0.19997	0.248013	0.22663	0.281426	0.32315	0.221873	0.29735	0.259733	0.289344	0.213193	0.271334	0.306959	0.301955	0.215938	0.274057
FB-134	0.326882	0.297472	0.345342	0.282823	0.321596	0.256066	0.241442	0.319232	0.274186	0.232248	0	0.240342	0.247122	0.263906	0.295539	0.253979	0.271854	0.290257	0.251221	0.277788	0.302676	0.296792	0.247576	0.222559	0.304966	0.28468	0.265123	0.256903	0.242944	0.295548	0.276692	0.254086	0.254352	0.2479	0.250984	0.271941	0.266874	0.280131	0.329167	0.261741	0.305686	0.296114	0.2979	0.246778	0.290421	0.317679	0.321553	0.252591	0.294651
FB-135	0.323324	0.292581	0.346262	0.273834	0.323669	0.234634	0.215811	0.329543	0.251768	0.198369	0.240342	0	0.236983	0.239973	0.289529	0.225687	0.253986	0.27577	0.211647	0.259175	0.299804	0.296132	0.216914	0.183093	0.303518	0.272626	0.251083	0.225921	0.207753	0.290937	0.257416	0.233146	0.219657	0.22135	0.227542	0.252327	0.252829	0.286642	0.3364	0.2313	0.305676	0.275672	0.288206	0.235172	0.272926	0.314843	0.30495	0.235931	0.279545
FB-136	0.320202	0.284222	0.338526	0.28686	0.318553	0.245293	0.233793	0.321563	0.273063	0.208049	0.247122	0.236983	0	0.249439	0.299516	0.244618	0.260477	0.282798	0.24325	0.267867	0.294831	0.294724	0.228082	0.206991	0.30698	0.279259	0.259779	0.236387	0.204709	0.286859	0.271952	0.247999	0.23103	0.236161	0.231436	0.257464	0.254394	0.274797	0.330539	0.250112	0.302369	0.276613	0.292903	0.234874	0.281123	0.311335	0.310879	0.23817	0.290296
FB-137	0.323882	0.302003	0.341212	0.28809	0.320114	0.248975	0.231069	0.328733	0.272072	0.228531	0.263906	0.239973	0.249439	0	0.297237	0.244306	0.270562	0.291315	0.244621	0.26393	0.304074	0.29659	0.239895	0.231616	0.317574	0.281542	0.281617	0.248656	0.234659	0.297111	0.278177	0.248617	0.236837	0.238156	0.240913	0.270931	0.266076	0.287066	0.332535	0.259226	0.306207	0.273395	0.305702	0.256187	0.289336	0.312608	0.316557	0.248946	0.288808
FB-138	0.328584	0.322679	0.334998	0.312633	0.320602	0.295029	0.292707	0.340294	0.300294	0.285455	0.295539	0.289529	0.299516	0.297237	0	0.291749	0.305367	0.310163	0.295592	0.298485	0.309926	0.308239	0.292449	0.291717	0.327102	0.293392	0.298462	0.30665	0.297678	0.294042	0.313341	0.291597	0.302002	0.302059	0.293393	0.298409	0.292407	0.278495	0.339942	0.298426	0.308855	0.296361	0.313089	0.295816	0.306822	0.313501	0.313681	0.295008	0.308686
FB-139	0.32433	0.298864	0.335075	0.282667	0.317622	0.238881	0.233294	0.322517	0.274248	0.206707	0.253979	0.225687	0.244618	0.244306	0.291749	0	0.260678	0.285535	0.227205	0.263373	0.30439	0.297181	0.22709	0.219976	0.302471	0.272008	0.264165	0.228493	0.224331	0.29369	0.280401	0.24084	0.227281	0.236409	0.231528	0.253079	0.253167	0.284652	0.335933	0.242838	0.302983	0.271016	0.300493	0.242523	0.2809	0.312366	0.309496	0.244843	0.28481
FB-140	0.326206	0.300718	0.340016	0.301155	0.329766	0.271228	0.259301	0.329452	0.288386	0.239757	0.271854	0.253986	0.260477	0.270562	0.305367	0.260678	0	0.295025	0.258498	0.296591	0.310148	0.304279	0.258885	0.249126	0.313757	0.295081	0.276979	0.263644	0.249297	0.303477	0.28963	0.271541	0.264245	0.261252	0.253945	0.275338	0.280521	0.293192	0.335865	0.278979	0.309081	0.286671	0.3069	0.269588	0.302333	0.321296	0.316113	0.261308	0.300496
FB-141	0.324472	0.314425	0.339494	0.299347	0.323209	0.292805	0.276226	0.330863	0.30483	0.277267	0.290257	0.27577	0.282798	0.291315	0.310163	0.285535	0.295025	0	0.291337	0.295773	0.312341	0.304381	0.279833	0.281779	0.328029	0.293835	0.282817	0.281391	0.284366	0.307731	0.30793	0.285404	0.287624	0.289048	0.286132	0.285666	0.295203	0.297828	0.335036	0.290494	0.308209	0.301577	0.30934	0.29099	0.301459	0.319335	0.315521	0.284441	0.304987
FB-142	0.327801	0.30268	0.341684	0.289635	0.320997	0.240154	0.229622	0.32264	0.271664	0.209154	0.251221	0.211647	0.24325	0.244621	0.295592	0.227205	0.258498	0.291337	0	0.260628	0.304465	0.304254	0.21657	0.206648	0.306609	0.269929	0.26685	0.22626	0.210124	0.29215	0.281431	0.239159	0.223008	0.240883	0.231623	0.250668	0.251827	0.286469	0.33118	0.242437	0.304503	0.27232	0.301447	0.247759	0.283235	0.318276	0.309169	0.240256	0.282822
FB-143	0.330906	0.313733	0.334779	0.296418	0.317	0.263613	0.260182	0.322652	0.297266	0.254451	0.277788	0.259175	0.267867	0.26393	0.298485	0.263373	0.296591	0.295773	0.260628	0	0.302302	0.305142	0.255816	0.254321	0.309598	0.290428	0.271134	0.264178	0.262153	0.305581	0.298909	0.257356	0.262658	0.26616	0.267805	0.283211	0.282942	0.289852	0.331273	0.267926	0.309229	0.291803	0.308985	0.262612	0.30311	0.318374	0.312012	0.276986	0.298906
FB-144	0.332704	0.32171	0.335704	0.31594	0.333283	0.303946	0.296338	0.328324	0.304936	0.29628	0.302676	0.299804	0.294831	0.304074	0.309926	0.30439	0.310148	0.312341	0.304465	0.302302	0	0.308237	0.301356	0.292867	0.33843	0.305101	0.304064	0.296524	0.292972	0.308648	0.320024	0.299232	0.301678	0.297342	0.299849	0.301661	0.303328	0.31006	0.334112	0.305877	0.312301	0.31066	0.309225	0.298762	0.316118	0.321429	0.318777	0.29492	0.321814
FB-145	0.326378	0.317477	0.333359	0.309866	0.3239	0.293347	0.288647	0.32585	0.305025	0.288698	0.296792	0.296132	0.294724	0.29659	0.308239	0.297181	0.304279	0.304381	0.304254	0.305142	0.308237	0	0.295286	0.294912	0.330591	0.303956	0.299239	0.302406	0.296073	0.309157	0.31187	0.293678	0.304651	0.295815	0.291691	0.298471	0.304018	0.308534	0.329429	0.301408	0.309644	0.298723	0.312872	0.295708	0.306682	0.319884	0.322153	0.293227	0.312568
FB-146	0.327015	0.290833	0.33876	0.282002	0.316523	0.235197	0.218472	0.325907	0.266709	0.192912	0.247576	0.216914	0.228082	0.239895	0.292449	0.22709	0.258885	0.279833	0.21657	0.255816	0.301356	0.295286	0	0.187899	0.30288	0.269476	0.261574	0.224988	0.202676	0.294763	0.26324	0.239736	0.210427	0.228456	0.231208	0.259045	0.247654	0.284697	0.333556	0.240405	0.305469	0.274349	0.299329	0.238478	0.279708	0.312313	0.310851	0.236936	0.284385
FB-147	0.330061	0.280069	0.34279	0.27214	0.320321	0.21364	0.203726	0.320797	0.247748	0.164342	0.222559	0.183093	0.206991	0.231616	0.291717	0.219976	0.249126	0.281779	0.206648	0.254321	0.292867	0.294912	0.187899	0	0.296386	0.266012	0.245332	0.212842	0.175157	0.291493	0.241538	0.232572	0.182846	0.207772	0.220326	0.242527	0.225965	0.291562	0.335809	0.228882	0.306666	0.277414	0.291374	0.224297	0.274212	0.314604	0.310933	0.22267	0.276049
FB-148	0.334364	0.327606	0.334044	0.323375	0.33299	0.303153	0.298559	0.335442	0.313776	0.288868	0.304966	0.303518	0.30698	0.317574	0.327102	0.302471	0.313757	0.328029	0.306609	0.309598	0.33843	0.330591	0.30288	0.296386	0	0.321506	0.305002	0.305876	0.298452	0.326254	0.318122	0.310396	0.301623	0.305738	0.303779	0.307808	0.308984	0.318403	0.337792	0.303729	0.328767	0.312605	0.329358	0.302491	0.32544	0.340086	0.328502	0.309917	0.327975
FB-149	0.326695	0.312179	0.335525	0.300096	0.315512	0.270378	0.269955	0.325461	0.296293	0.266427	0.28468	0.272626	0.279259	0.281542	0.293392	0.272008	0.295081	0.293835	0.269929	0.290428	0.305101	0.303956	0.269476	0.266012	0.321506	0	0.279339	0.267293	0.262748	0.288428	0.298052	0.274641	0.277778	0.265359	0.271415	0.276184	0.282717	0.285655	0.331604	0.27504	0.308814	0.290147	0.309524	0.280061	0.29718	0.31642	0.311294	0.275771	0.301759
FB-150	0.326802	0.30326	0.342002	0.29039	0.320917	0.257996	0.244177	0.322434	0.28374	0.244851	0.265123	0.251083	0.259779	0.281617	0.298462	0.264165	0.276979	0.282817	0.26685	0.271134	0.304064	0.299239	0.261574	0.245332	0.305002	0.279339	0	0.248618	0.238732	0.296999	0.292146	0.255295	0.268131	0.248155	0.252164	0.264688	0.272782	0.285254	0.331467	0.26629	0.303644	0.290438	0.30039	0.255085	0.291524	0.319316	0.310877	0.257662	0.287477
FB-151	0.330661	0.289675	0.339159	0.27661	0.321377	0.237402	0.227331	0.319275	0.270331	0.207882	0.256903	0.225921	0.236387	0.248656	0.30665	0.228493	0.263644	0.281391	0.22626	0.264178	0.296524	0.302406	0.224988	0.212842	0.305876	0.267293	0.248618	0	0.19315	0.297948	0.27925	0.237526	0.229627	0.229851	0.229328	0.255877	0.258998	0.289978	0.33557	0.240303	0.305583	0.273802	0.29703	0.239197	0.288478	0.320626	0.316971	0.239113	0.288915
FB-152	0.319491	0.277769	0.338268	0.266713	0.317966	0.216168	0.209295	0.320584	0.258126	0.173724	0.242944	0.207753	0.204709	0.234659	0.297678	0.224331	0.249297	0.284366	0.210124	0.262153	0.292972	0.296073	0.202676	0.175157	0.298452	0.262748	0.238732	0.19315	0	0.297171	0.2513	0.226814	0.202461	0.214902	0.210072	0.248184	0.246932	0.279615	0.324335	0.224202	0.299248	0.268883	0.285462	0.223362	0.276215	0.316204	0.310208	0.227308	0.284818
FB-153	0.32231	0.315848	0.326094	0.3098	0.319395	0.293719	0.291117	0.325155	0.309336	0.291061	0.295548	0.290937	0.286859	0.297111	0.294042	0.29369	0.303477	0.307731	0.29215	0.305581	0.308648	0.309157	0.294763	0.291493	0.326254	0.288428	0.296999	0.297948	0.297171	0	0.311212	0.298563	0.302902	0.296141	0.296724	0.292661	0.298064	0.28539	0.333531	0.301484	0.304439	0.304073	0.312286	0.300565	0.302873	0.303896	0.309527	0.297775	0.301842
FB-154	0.325632	0.307463	0.340523	0.29565	0.327402	0.276171	0.268466	0.330139	0.296722	0.243403	0.276692	0.257416	0.271952	0.278177	0.313341	0.280401	0.28963	0.30793	0.281431	0.298909	0.320024	0.31187	0.26324	0.241538	0.318122	0.298052	0.292146	0.27925	0.2513	0.311212	0	0.284857	0.255085	0.272061	0.268267	0.294912	0.288459	0.297591	0.331973	0.283198	0.321019	0.30269	0.308782	0.272997	0.306962	0.329976	0.322244	0.276948	0.308909
FB-155	0.328508	0.304354	0.3331	0.283563	0.317926	0.240783	0.232069	0.324131	0.27175	0.22386	0.254086	0.233146	0.247999	0.248617	0.291597	0.24084	0.271541	0.285404	0.239159	0.257356	0.299232	0.293678	0.239736	0.232572	0.310396	0.274641	0.255295	0.237526	0.226814	0.298563	0.284857	0	0.244401	0.245628	0.238116	0.269681	0.261568	0.2827	0.33279	0.253631	0.301161	0.271566	0.301579	0.242984	0.28276	0.307215	0.311445	0.245638	0.281718
FB-156	0.324085	0.300775	0.337825	0.273233	0.319989	0.234791	0.221375	0.325181	0.259356	0.186465	0.254352	0.219657	0.23103	0.236837	0.302002	0.227281	0.264245	0.287624	0.223008	0.262658	0.301678	0.304651	0.210427	0.182846	0.301623	0.277778	0.268131	0.229627	0.202461	0.302902	0.255085	0.244401	0	0.232677	0.224868	0.255027	0.246273	0.299629	0.338485	0.242602	0.313951	0.27247	0.294874	0.247454	0.280409	0.320795	0.316984	0.241063	0.287073
FB-157	0.321568	0.288713	0.336235	0.282869	0.321567	0.233799	0.227524	0.322117	0.274624	0.218675	0.2479	0.22135	0.236161	0.238156	0.302059	0.236409	0.261252	0.289048	0.240883	0.26616	0.297342	0.295815	0.228456	0.207772	0.305738	0.265359	0.248155	0.229851	0.214902	0.296141	0.272061	0.245628	0.232677	0	0.22836	0.255219	0.260553	0.276534	0.331064	0.248565	0.304025	0.282609	0.295338	0.245204	0.287582	0.316368	0.313677	0.237884	0.285247
FB-158	0.327614	0.292437	0.337095	0.277044	0.323503	0.240554	0.225763	0.329545	0.26626	0.19997	0.250984	0.227542	0.231436	0.240913	0.293393	0.231528	0.253945	0.286132	0.231623	0.267805	0.299849	0.291691	0.231208	0.220326	0.303779	0.271415	0.252164	0.229328	0.210072	0.296724	0.268267	0.238116	0.224868	0.22836	0	0.251687	0.253981	0.284396	0.33274	0.243933	0.309095	0.277819	0.29705	0.237819	0.282041	0.323699	0.311759	0.230677	0.282452
FB-159	0.316664	0.30293	0.334645	0.294396	0.320528	0.262652	0.250075	0.320265	0.282757	0.248013	0.271941	0.252327	0.257464	0.270931	0.298409	0.253079	0.275338	0.285666	0.250668	0.283211	0.301661	0.298471	0.259045	0.242527	0.307808	0.276184	0.264688	0.255877	0.248184	0.292661	0.294912	0.269681	0.255027	0.255219	0.251687	0	0.275802	0.28752	0.329429	0.26258	0.308544	0.287122	0.302324	0.274688	0.292691	0.31277	0.308067	0.260988	0.290414
FB-160	0.325522	0.305531	0.33646	0.298196	0.323779	0.263914	0.25633	0.320607	0.28629	0.22663	0.266874	0.252829	0.254394	0.266076	0.292407	0.253167	0.280521	0.295203	0.251827	0.282942	0.303328	0.304018	0.247654	0.225965	0.308984	0.282717	0.272782	0.258998	0.246932	0.298064	0.288459	0.261568	0.246273	0.260553	0.253981	0.275802	0	0.277917	0.335543	0.262489	0.307508	0.286418	0.307381	0.259179	0.293356	0.312446	0.308929	0.257719	0.294821
FB-161	0.318282	0.314407	0.324501	0.305151	0.31467	0.282757	0.279725	0.326949	0.297491	0.281426	0.280131	0.286642	0.274797	0.287066	0.278495	0.284652	0.293192	0.297828	0.286469	0.289852	0.31006	0.308534	0.284697	0.291562	0.318403	0.285655	0.285254	0.289978	0.279615	0.28539	0.297591	0.2827	0.299629	0.276534	0.284396	0.28752	0.277917	0	0.330882	0.287113	0.300251	0.2881	0.307735	0.286475	0.296936	0.300862	0.299281	0.288849	0.296363
FB-162	0.326097	0.332164	0.331386	0.332071	0.328586	0.336171	0.334619	0.331892	0.330654	0.32315	0.329167	0.3364	0.330539	0.332535	0.339942	0.335933	0.335865	0.335036	0.33118	0.331273	0.334112	0.329429	0.333556	0.335809	0.337792	0.331604	0.331467	0.33557	0.324335	0.333531	0.331973	0.33279	0.338485	0.331064	0.33274	0.329429	0.335543	0.330882	0	0.335882	0.326453	0.334622	0.334427	0.334498	0.331764	0.333833	0.3298	0.331317	0.329178
FB-163	0.325473	0.29994	0.33907	0.287697	0.324093	0.24825	0.242881	0.323429	0.272764	0.221873	0.261741	0.2313	0.250112	0.259226	0.298426	0.242838	0.278979	0.290494	0.242437	0.267926	0.305877	0.301408	0.240405	0.228882	0.303729	0.27504	0.26629	0.240303	0.224202	0.301484	0.283198	0.253631	0.242602	0.248565	0.243933	0.26258	0.262489	0.287113	0.335882	0	0.307646	0.286347	0.305844	0.249287	0.290473	0.317223	0.312041	0.259385	0.293824
FB-164	0.324004	0.321493	0.331927	0.31484	0.318737	0.304644	0.298942	0.326742	0.315272	0.29735	0.305686	0.305676	0.302369	0.306207	0.308855	0.302983	0.309081	0.308209	0.304503	0.309229	0.312301	0.309644	0.305469	0.306666	0.328767	0.308814	0.303644	0.305583	0.299248	0.304439	0.321019	0.301161	0.313951	0.304025	0.309095	0.308544	0.307508	0.300251	0.326453	0.307646	0	0.30427	0.318406	0.303523	0.313569	0.312299	0.318175	0.306343	0.314063
FB-165	0.317742	0.315632	0.330679	0.301547	0.315175	0.279849	0.271781	0.32307	0.295411	0.259733	0.296114	0.275672	0.276613	0.273395	0.296361	0.271016	0.286671	0.301577	0.27232	0.291803	0.31066	0.298723	0.274349	0.277414	0.312605	0.290147	0.290438	0.273802	0.268883	0.304073	0.30269	0.271566	0.27247	0.282609	0.277819	0.287122	0.286418	0.2881	0.334622	0.286347	0.30427	0	0.307054	0.278043	0.292209	0.311319	0.307932	0.276032	0.306662
FB-166	0.331366	0.320084	0.339023	0.312435	0.32901	0.293886	0.295214	0.330504	0.303727	0.289344	0.2979	0.288206	0.292903	0.305702	0.313089	0.300493	0.3069	0.30934	0.301447	0.308985	0.309225	0.312872	0.299329	0.291374	0.329358	0.309524	0.30039	0.29703	0.285462	0.312286	0.308782	0.301579	0.294874	0.295338	0.29705	0.302324	0.307381	0.307735	0.334427	0.305844	0.318406	0.307054	0	0.29864	0.314232	0.322733	0.326356	0.298589	0.316195
FB-167	0.325812	0.29267	0.34314	0.280283	0.322262	0.243359	0.232204	0.320877	0.276356	0.213193	0.246778	0.235172	0.234874	0.256187	0.295816	0.242523	0.269588	0.29099	0.247759	0.262612	0.298762	0.295708	0.238478	0.224297	0.302491	0.280061	0.255085	0.239197	0.223362	0.300565	0.272997	0.242984	0.247454	0.245204	0.237819	0.274688	0.259179	0.286475	0.334498	0.249287	0.303523	0.278043	0.29864	0	0.285203	0.310422	0.313038	0.250598	0.286193
FB-168	0.331381	0.31515	0.338669	0.304892	0.323405	0.287886	0.277192	0.330896	0.294441	0.271334	0.290421	0.272926	0.281123	0.289336	0.306822	0.2809	0.302333	0.301459	0.283235	0.30311	0.316118	0.306682	0.279708	0.274212	0.32544	0.29718	0.291524	0.288478	0.276215	0.302873	0.306962	0.28276	0.280409	0.287582	0.282041	0.292691	0.293356	0.296936	0.331764	0.290473	0.313569	0.292209	0.314232	0.285203	0	0.313877	0.314842	0.287008	0.305927
FB-169	0.333906	0.332617	0.335145	0.326259	0.323769	0.314054	0.307668	0.336387	0.31612	0.306959	0.317679	0.314843	0.311335	0.312608	0.313501	0.312366	0.321296	0.319335	0.318276	0.318374	0.321429	0.319884	0.312313	0.314604	0.340086	0.31642	0.319316	0.320626	0.316204	0.303896	0.329976	0.307215	0.320795	0.316368	0.323699	0.31277	0.312446	0.300862	0.333833	0.317223	0.312299	0.311319	0.322733	0.310422	0.313877	0	0.320634	0.317918	0.318841
FB-170	0.320808	0.327069	0.331984	0.316246	0.320074	0.311936	0.308758	0.32848	0.319152	0.301955	0.321553	0.30495	0.310879	0.316557	0.313681	0.309496	0.316113	0.315521	0.309169	0.312012	0.318777	0.322153	0.310851	0.310933	0.328502	0.311294	0.310877	0.316971	0.310208	0.309527	0.322244	0.311445	0.316984	0.313677	0.311759	0.308067	0.308929	0.299281	0.3298	0.312041	0.318175	0.307932	0.326356	0.313038	0.314842	0.320634	0	0.314859	0.31865
FB-171	0.323235	0.28843	0.334691	0.285117	0.321093	0.250417	0.232119	0.323829	0.276647	0.215938	0.252591	0.235931	0.23817	0.248946	0.295008	0.244843	0.261308	0.284441	0.240256	0.276986	0.29492	0.293227	0.236936	0.22267	0.309917	0.275771	0.257662	0.239113	0.227308	0.297775	0.276948	0.245638	0.241063	0.237884	0.230677	0.260988	0.257719	0.288849	0.331317	0.259385	0.306343	0.276032	0.298589	0.250598	0.287008	0.317918	0.314859	0	0.294337
FB-172	0.330317	0.316993	0.336331	0.306907	0.330323	0.287749	0.283623	0.326264	0.306464	0.274057	0.294651	0.279545	0.290296	0.288808	0.308686	0.28481	0.300496	0.304987	0.282822	0.298906	0.321814	0.312568	0.284385	0.276049	0.327975	0.301759	0.287477	0.288915	0.284818	0.301842	0.308909	0.281718	0.287073	0.285247	0.282452	0.290414	0.294821	0.296363	0.329178	0.293824	0.314063	0.306662	0.316195	0.286193	0.305927	0.318841	0.31865	0.294337	0
FB-173	0.31561	0.31486	0.332407	0.301697	0.311516	0.285583	0.279746	0.325076	0.296072	0.276475	0.284082	0.285023	0.285195	0.28955	0.280074	0.283745	0.298081	0.305489	0.286485	0.296901	0.310483	0.3106	0.286785	0.285942	0.325299	0.279701	0.290956	0.293373	0.279882	0.283487	0.304601	0.285002	0.290751	0.28786	0.288383	0.288721	0.283913	0.24483	0.331188	0.291654	0.30485	0.28279	0.313356	0.288639	0.303713	0.307534	0.304371	0.288107	0.303686
FB-174	0.318173	0.316143	0.330407	0.303684	0.309781	0.279063	0.279472	0.324583	0.294622	0.276353	0.291273	0.278873	0.284651	0.293165	0.276405	0.283681	0.2973	0.306175	0.288995	0.297002	0.312524	0.313848	0.284372	0.295569	0.316763	0.283733	0.293387	0.296425	0.278506	0.283284	0.310082	0.285263	0.297258	0.286048	0.283231	0.287575	0.289523	0.24947	0.328776	0.29012	0.302425	0.292862	0.313539	0.290293	0.297219	0.305057	0.300688	0.292469	0.2975
FB-175	0.327984	0.324232	0.332748	0.315252	0.312588	0.308057	0.303161	0.330353	0.307045	0.296781	0.308401	0.29896	0.307662	0.3036	0.299696	0.303003	0.312513	0.30859	0.310802	0.308343	0.320339	0.309053	0.300841	0.309471	0.328402	0.301811	0.30763	0.308323	0.305652	0.301679	0.321093	0.29948	0.313348	0.307021	0.307139	0.300242	0.302444	0.297681	0.333734	0.306361	0.312938	0.307777	0.317844	0.30555	0.306458	0.273866	0.314274	0.307329	0.309074
FB-176	0.323391	0.31857	0.333492	0.311969	0.317149	0.293435	0.295606	0.32894	0.301671	0.287477	0.290861	0.291742	0.293529	0.30373	0.288227	0.29451	0.30361	0.30747	0.293225	0.304488	0.308308	0.305148	0.297287	0.292084	0.327062	0.29166	0.295853	0.30301	0.295525	0.290714	0.319848	0.296352	0.303077	0.299053	0.298304	0.297763	0.295544	0.282168	0.329797	0.298377	0.308067	0.305345	0.314118	0.293274	0.301369	0.304626	0.305299	0.301769	0.303286
FB-177	0.330629	0.319074	0.337008	0.311497	0.33046	0.288302	0.284407	0.336095	0.308114	0.268405	0.307081	0.281813	0.291786	0.299665	0.325424	0.289824	0.303881	0.318731	0.283993	0.310651	0.329439	0.32449	0.284655	0.268363	0.319863	0.31526	0.308073	0.290275	0.271998	0.321661	0.304841	0.298443	0.282269	0.294633	0.286924	0.300826	0.303902	0.321576	0.339437	0.295784	0.325258	0.309733	0.327809	0.298469	0.321376	0.338895	0.329353	0.296925	0.319174
FB-178	0.327916	0.330036	0.340498	0.323888	0.32375	0.306297	0.30012	0.33001	0.31541	0.301366	0.307292	0.306728	0.308004	0.305938	0.318182	0.30442	0.311848	0.311718	0.304213	0.310838	0.313338	0.310953	0.307825	0.308432	0.333616	0.312228	0.305845	0.305914	0.305091	0.308634	0.325026	0.306106	0.309086	0.305665	0.304801	0.303235	0.310823	0.308337	0.328477	0.312092	0.315373	0.307675	0.317112	0.306032	0.316005	0.318662	0.323282	0.304989	0.317734
FB-179	0.325368	0.295926	0.340909	0.283943	0.322253	0.248643	0.248013	0.319847	0.280838	0.233613	0.256982	0.248051	0.246865	0.260327	0.301152	0.24801	0.273608	0.293815	0.254419	0.272558	0.307197	0.304139	0.248432	0.230499	0.312023	0.281675	0.265841	0.253766	0.235965	0.294437	0.283214	0.253513	0.259384	0.249692	0.253018	0.269558	0.267909	0.285071	0.340113	0.254784	0.303944	0.281394	0.303363	0.244104	0.291244	0.314544	0.31905	0.257767	0.29478
FB-180	0.33351	0.299635	0.336824	0.281667	0.325942	0.254069	0.237284	0.32363	0.274669	0.227115	0.249652	0.231078	0.248373	0.256414	0.305213	0.247197	0.270617	0.285714	0.252231	0.266704	0.301307	0.296235	0.236866	0.221936	0.302125	0.284322	0.253275	0.251398	0.228229	0.308385	0.283066	0.243157	0.241794	0.2434	0.241265	0.265596	0.265381	0.29298	0.336387	0.260135	0.309918	0.274685	0.300426	0.240637	0.28634	0.313273	0.314173	0.251218	0.28837
FB-181	0.332738	0.310636	0.343982	0.290775	0.332343	0.263022	0.244863	0.325652	0.291923	0.238968	0.266362	0.25208	0.262608	0.261632	0.305321	0.261217	0.290189	0.296763	0.260168	0.279882	0.310748	0.308142	0.253015	0.244988	0.316601	0.294955	0.274915	0.266679	0.247737	0.305857	0.289643	0.258056	0.256543	0.256838	0.257128	0.276951	0.273803	0.294154	0.341118	0.266256	0.31349	0.289178	0.309784	0.258119	0.304865	0.320588	0.316901	0.260669	0.292213
FB-182	0.32419	0.302451	0.347048	0.294156	0.332765	0.243245	0.231913	0.325776	0.278717	0.217755	0.255839	0.225411	0.240816	0.249631	0.30071	0.239222	0.272154	0.292231	0.237064	0.268255	0.299192	0.301868	0.229925	0.214239	0.303003	0.27849	0.266721	0.233981	0.220841	0.298082	0.278573	0.237898	0.22436	0.240386	0.241309	0.267922	0.257497	0.295958	0.337805	0.251885	0.30945	0.280394	0.302483	0.243322	0.285714	0.320373	0.318034	0.249469	0.293107
FB-183	0.324326	0.296503	0.333943	0.292262	0.317616	0.250616	0.241686	0.323991	0.278498	0.222526	0.263549	0.235352	0.263482	0.264508	0.298034	0.24696	0.27284	0.281106	0.246956	0.270768	0.305628	0.302853	0.238301	0.219875	0.305882	0.281214	0.267732	0.246869	0.233589	0.29716	0.280301	0.249355	0.238556	0.256887	0.251632	0.269237	0.262039	0.289061	0.330421	0.258351	0.310413	0.281607	0.304852	0.266667	0.294059	0.312215	0.309835	0.253095	0.289454
FB-184	0.335191	0.310494	0.339773	0.29559	0.319739	0.270262	0.268951	0.319455	0.29399	0.245738	0.254468	0.259715	0.253227	0.276347	0.299168	0.265033	0.280942	0.292971	0.268262	0.278909	0.300452	0.297169	0.261573	0.251002	0.318267	0.292498	0.273447	0.265395	0.257685	0.302507	0.29137	0.266672	0.279442	0.267764	0.265268	0.288265	0.267833	0.288675	0.33039	0.273007	0.299836	0.295644	0.303563	0.253233	0.292174	0.311309	0.314288	0.273705	0.292427
FB-185	0.32854	0.320147	0.343376	0.310019	0.327652	0.301818	0.293054	0.323092	0.302201	0.28987	0.294355	0.294971	0.292704	0.29677	0.305829	0.296367	0.306051	0.30722	0.288789	0.29233	0.31252	0.306577	0.295307	0.295444	0.323901	0.300492	0.295262	0.298161	0.289667	0.306771	0.318002	0.291	0.302298	0.292453	0.297591	0.298847	0.303168	0.304852	0.332884	0.29707	0.307245	0.30442	0.316406	0.29266	0.312145	0.314852	0.317649	0.300511	0.304957
FB-186	0.323828	0.30199	0.335604	0.295224	0.316755	0.270763	0.250415	0.327675	0.282315	0.244077	0.269302	0.254943	0.260607	0.26854	0.288988	0.263862	0.279589	0.301666	0.255298	0.274467	0.305705	0.306079	0.260682	0.247998	0.311991	0.27216	0.276006	0.266125	0.252295	0.290943	0.282005	0.2681	0.259111	0.260009	0.265163	0.270035	0.272162	0.273783	0.332679	0.274661	0.30887	0.293237	0.307313	0.264786	0.294844	0.311162	0.303666	0.263334	0.292743
FB-187	0.330733	0.288912	0.343404	0.278091	0.319395	0.229217	0.212548	0.326786	0.267791	0.189001	0.242466	0.217072	0.226383	0.225756	0.29144	0.229102	0.258199	0.284424	0.227551	0.257226	0.298146	0.293865	0.206022	0.192936	0.304828	0.272705	0.251194	0.220679	0.200932	0.301572	0.265199	0.235294	0.215537	0.223045	0.217652	0.253827	0.246984	0.282462	0.332122	0.236925	0.306718	0.275234	0.297078	0.220984	0.286676	0.314736	0.313574	0.23097	0.285959
FB-188	0.324176	0.294004	0.336446	0.281528	0.316195	0.24221	0.234583	0.321153	0.277662	0.226667	0.245459	0.243107	0.242662	0.255722	0.293273	0.24284	0.268361	0.273328	0.248386	0.264262	0.298946	0.296431	0.23788	0.227522	0.306973	0.272176	0.263617	0.233931	0.230517	0.28961	0.277341	0.242189	0.251553	0.243385	0.249519	0.270621	0.259562	0.280835	0.336595	0.252322	0.302099	0.273733	0.290195	0.241682	0.291531	0.312674	0.311982	0.245971	0.288514
FB-189	0.326637	0.301479	0.336894	0.279908	0.32408	0.234132	0.220861	0.323142	0.251166	0.197536	0.248067	0.216884	0.23883	0.236219	0.298167	0.235434	0.261934	0.281658	0.23586	0.262061	0.297782	0.288872	0.221042	0.174268	0.303802	0.276774	0.259038	0.236255	0.212701	0.292056	0.271344	0.241136	0.20545	0.235554	0.23735	0.255819	0.251976	0.290088	0.339498	0.245986	0.30522	0.280134	0.295224	0.247396	0.277796	0.313921	0.309792	0.24208	0.288246
FB-190	0.325316	0.309705	0.332865	0.288945	0.325334	0.25834	0.253642	0.323075	0.284312	0.245989	0.258116	0.249591	0.26464	0.257762	0.295847	0.256471	0.283128	0.293901	0.258212	0.273612	0.303005	0.300148	0.248997	0.246356	0.318616	0.284298	0.26743	0.261211	0.252452	0.29896	0.291499	0.260021	0.25905	0.255959	0.257835	0.268988	0.271934	0.28455	0.335861	0.257508	0.30194	0.284587	0.306888	0.260572	0.290176	0.317314	0.315043	0.267689	0.291893
FB-191	0.311441	0.284552	0.341355	0.283403	0.314724	0.242244	0.227313	0.312653	0.270361	0.207382	0.24807	0.217591	0.234871	0.23253	0.280895	0.236823	0.262451	0.291081	0.216037	0.263631	0.296218	0.29468	0.230455	0.201573	0.305426	0.269673	0.26209	0.239939	0.212309	0.294484	0.27024	0.242999	0.216331	0.237173	0.229287	0.254315	0.240953	0.276744	0.331306	0.242095	0.302547	0.277571	0.298047	0.22942	0.287001	0.307453	0.30372	0.241454	0.278229
FB-192	0.320956	0.297614	0.340545	0.284125	0.322714	0.235927	0.226586	0.318651	0.272559	0.225004	0.251627	0.234143	0.238106	0.254187	0.299622	0.239763	0.274541	0.282525	0.236302	0.257086	0.301084	0.295646	0.238067	0.213809	0.306434	0.271096	0.256154	0.239183	0.231286	0.291938	0.284158	0.243485	0.242612	0.23569	0.248519	0.255249	0.259262	0.282388	0.33788	0.24869	0.302843	0.27692	0.299389	0.243873	0.289619	0.309356	0.314009	0.24463	0.282322
FB-193	0.319625	0.320875	0.332235	0.31623	0.309791	0.292198	0.285543	0.324291	0.296491	0.291511	0.290052	0.29257	0.292657	0.297632	0.287249	0.290269	0.303902	0.299933	0.293583	0.297129	0.303552	0.299298	0.290159	0.296349	0.326615	0.286541	0.294118	0.29847	0.290305	0.291748	0.305398	0.293951	0.305671	0.289311	0.287283	0.294042	0.291441	0.277804	0.326653	0.298218	0.306936	0.291898	0.312669	0.289781	0.301111	0.307411	0.309502	0.289917	0.302218
FB-194	0.341483	0.33834	0.323176	0.338722	0.340157	0.341377	0.348736	0.33801	0.343977	0.333465	0.344498	0.355398	0.350158	0.341502	0.347343	0.3382	0.355222	0.345558	0.343033	0.354756	0.337816	0.350787	0.347124	0.351458	0.344068	0.340744	0.355388	0.349919	0.350397	0.337273	0.347638	0.345669	0.341442	0.349131	0.351575	0.341877	0.351458	0.361422	0.333071	0.344787	0.347912	0.348617	0.350711	0.350276	0.347279	0.35221	0.340945	0.351501	0.348818
FB-195	0.330118	0.328331	0.33877	0.321995	0.330691	0.29317	0.289551	0.340289	0.302113	0.286895	0.29874	0.289921	0.302038	0.2982	0.289588	0.293705	0.304637	0.304146	0.29753	0.304789	0.322514	0.313306	0.291978	0.297822	0.333289	0.293422	0.301591	0.299216	0.295998	0.290714	0.317369	0.29459	0.301304	0.294292	0.297374	0.298242	0.286653	0.270299	0.345109	0.300592	0.316136	0.298956	0.319523	0.297802	0.310102	0.320735	0.306499	0.303227	0.312662
FB-196	0.329868	0.322792	0.329805	0.318816	0.326097	0.301445	0.302476	0.3277	0.316474	0.296815	0.302679	0.299733	0.299288	0.305863	0.30925	0.303161	0.313505	0.312406	0.309354	0.300836	0.314034	0.313981	0.303262	0.301929	0.327693	0.306637	0.306401	0.30604	0.300015	0.301171	0.309619	0.301673	0.299379	0.30583	0.300918	0.30024	0.310686	0.295373	0.331109	0.303833	0.312491	0.304739	0.313068	0.299644	0.308191	0.314212	0.314722	0.303566	0.309657
FB-197	0.326831	0.325329	0.335599	0.323284	0.32337	0.312868	0.308293	0.326538	0.312802	0.305561	0.301032	0.307564	0.301792	0.309055	0.314666	0.308213	0.312869	0.315171	0.305161	0.313685	0.31146	0.307164	0.309881	0.310348	0.33231	0.306388	0.304016	0.310372	0.309418	0.304774	0.323542	0.304746	0.314586	0.305492	0.304271	0.303444	0.309603	0.300431	0.327917	0.310073	0.310788	0.305115	0.323873	0.309047	0.313799	0.316424	0.321466	0.307025	0.321951
FB-198	0.329957	0.290328	0.341735	0.279898	0.318469	0.248122	0.238463	0.327793	0.275125	0.217757	0.260384	0.238617	0.242247	0.247588	0.301617	0.241928	0.267061	0.289624	0.234769	0.277913	0.30603	0.299229	0.229974	0.219107	0.313429	0.278081	0.264167	0.225661	0.214921	0.296991	0.273113	0.247803	0.229235	0.25136	0.240089	0.261767	0.261344	0.294605	0.336242	0.251636	0.307109	0.274443	0.306559	0.247681	0.284743	0.317793	0.317088	0.248991	0.295132
FB-199	0.323005	0.30406	0.343199	0.29048	0.329082	0.248745	0.238018	0.323098	0.275371	0.224884	0.254533	0.223845	0.253169	0.255337	0.304112	0.242687	0.274076	0.289556	0.242104	0.264728	0.303591	0.303152	0.238092	0.217812	0.308308	0.279597	0.260697	0.238861	0.23256	0.302721	0.275356	0.246525	0.239452	0.236137	0.235553	0.266943	0.257178	0.293089	0.34679	0.248323	0.312374	0.289865	0.303106	0.247096	0.292185	0.319454	0.317444	0.248134	0.297499
FB-200	0.32792	0.298867	0.337232	0.290656	0.32387	0.252856	0.251119	0.334558	0.28866	0.229375	0.266043	0.246682	0.254551	0.255331	0.300471	0.252123	0.278932	0.296082	0.259688	0.271536	0.305264	0.301187	0.247646	0.233627	0.314975	0.283826	0.275482	0.257095	0.237084	0.298365	0.278695	0.253854	0.251404	0.249883	0.250578	0.275324	0.271179	0.293679	0.331275	0.263236	0.306632	0.284267	0.304078	0.251275	0.29698	0.319277	0.308635	0.258185	0.289606
FB-201	0.320051	0.298911	0.340927	0.28907	0.322959	0.256786	0.241089	0.31857	0.278527	0.238238	0.253104	0.247444	0.249135	0.265393	0.303665	0.259747	0.274685	0.292668	0.257911	0.275381	0.301711	0.294741	0.254061	0.2427	0.311556	0.286961	0.264225	0.2518	0.238965	0.29782	0.282256	0.247334	0.259139	0.249507	0.24876	0.264106	0.262419	0.288803	0.336517	0.261586	0.301841	0.290945	0.298988	0.251958	0.292707	0.313121	0.313449	0.25401	0.29283
FB-202	0.322952	0.308509	0.342987	0.299424	0.327506	0.270509	0.262704	0.322935	0.293132	0.25808	0.28266	0.270678	0.275109	0.278065	0.308344	0.27719	0.285329	0.301151	0.277787	0.296398	0.306195	0.302764	0.268537	0.249105	0.323501	0.288273	0.28252	0.266459	0.247047	0.30878	0.293208	0.281798	0.26103	0.269183	0.270856	0.284041	0.285257	0.303688	0.332504	0.278946	0.309048	0.299034	0.303451	0.278375	0.303143	0.323692	0.314849	0.278568	0.304323
FB-203	0.335227	0.328708	0.336866	0.318844	0.324705	0.30836	0.307815	0.327621	0.310514	0.300499	0.309611	0.300772	0.307133	0.304338	0.312414	0.306994	0.31585	0.311249	0.30678	0.29915	0.317017	0.309124	0.308129	0.303547	0.329985	0.312764	0.30615	0.313148	0.314857	0.306994	0.326443	0.295733	0.314638	0.302685	0.314941	0.311874	0.319855	0.299211	0.340599	0.310164	0.307815	0.307201	0.317934	0.306224	0.319039	0.313486	0.322061	0.305239	0.314861
FB-204	0.324952	0.321407	0.325592	0.325134	0.323883	0.314695	0.309531	0.326782	0.321624	0.30739	0.318526	0.313512	0.315961	0.327165	0.313446	0.314906	0.323708	0.325406	0.322003	0.327787	0.332479	0.32332	0.315711	0.315946	0.329652	0.317979	0.313154	0.313955	0.31007	0.315989	0.325045	0.314002	0.323286	0.319332	0.315208	0.313505	0.320513	0.308782	0.332318	0.318482	0.328363	0.320908	0.330224	0.316545	0.321365	0.328406	0.319908	0.319038	0.324268
FB-205	0.32336	0.299436	0.341725	0.29123	0.326766	0.254077	0.237875	0.322076	0.274828	0.210195	0.253518	0.22976	0.234955	0.247211	0.296182	0.242148	0.261621	0.291227	0.238544	0.274021	0.301816	0.299227	0.22934	0.219921	0.305186	0.278058	0.265513	0.239789	0.22302	0.294711	0.275008	0.257307	0.233161	0.238572	0.233641	0.261795	0.258177	0.283644	0.336846	0.245638	0.302191	0.271843	0.298492	0.243699	0.285443	0.311945	0.312386	0.239448	0.291223
FB-206	0.325588	0.302962	0.339369	0.301831	0.316662	0.263249	0.266354	0.322067	0.283518	0.248366	0.278124	0.258808	0.26851	0.274569	0.296892	0.255022	0.288116	0.288578	0.261577	0.288563	0.30003	0.305258	0.274796	0.260119	0.318804	0.286274	0.271993	0.266111	0.250728	0.298276	0.30437	0.264776	0.264773	0.262669	0.264112	0.272481	0.279436	0.290851	0.329491	0.27042	0.306911	0.287725	0.304393	0.276032	0.288271	0.315597	0.310458	0.267585	0.2964
FB-207	0.328831	0.306405	0.330688	0.301245	0.318032	0.275928	0.263781	0.318992	0.299416	0.266247	0.288661	0.281381	0.270677	0.278576	0.300367	0.274711	0.289437	0.301098	0.268633	0.292041	0.313004	0.303069	0.27319	0.263758	0.32467	0.285875	0.278816	0.275986	0.272468	0.302232	0.30033	0.281428	0.28265	0.270091	0.279233	0.284091	0.27812	0.292837	0.330387	0.284211	0.306304	0.301081	0.311954	0.277361	0.311107	0.315897	0.318366	0.281429	0.296033
FB-208	0.324567	0.297449	0.344841	0.287164	0.322328	0.257869	0.240793	0.318045	0.274839	0.234873	0.265906	0.242544	0.262452	0.268681	0.304867	0.251828	0.27442	0.292921	0.25158	0.282898	0.303498	0.299315	0.254325	0.23672	0.315587	0.282598	0.262719	0.238072	0.226344	0.300581	0.282615	0.256592	0.258549	0.254133	0.25339	0.277979	0.269876	0.291732	0.336764	0.258023	0.309196	0.284519	0.296463	0.248133	0.289976	0.313616	0.317593	0.250863	0.291387
FB-209	0.329085	0.316445	0.346828	0.305243	0.326838	0.276594	0.28123	0.328517	0.299615	0.268503	0.287811	0.279191	0.283233	0.283777	0.306187	0.276453	0.299884	0.301597	0.287576	0.287115	0.312531	0.306194	0.276908	0.272772	0.318475	0.292102	0.285925	0.274111	0.264268	0.30416	0.304486	0.281291	0.284213	0.282009	0.281418	0.287479	0.292158	0.301777	0.333361	0.283152	0.3116	0.299248	0.313616	0.285364	0.301201	0.318928	0.316085	0.283607	0.309519
FB-210	0.326754	0.332746	0.335056	0.321201	0.326874	0.308712	0.307913	0.331682	0.323177	0.300351	0.309199	0.314274	0.308791	0.312048	0.317637	0.311851	0.317295	0.318004	0.311529	0.315967	0.312571	0.310886	0.314962	0.313129	0.337569	0.31347	0.306661	0.316534	0.310125	0.311145	0.321132	0.311793	0.322031	0.315079	0.31545	0.309581	0.309638	0.307031	0.328998	0.313164	0.30984	0.300288	0.321051	0.308965	0.315412	0.307217	0.314841	0.310666	0.317878
FB-211	0.326429	0.301637	0.340325	0.300797	0.331035	0.263622	0.256702	0.323605	0.293579	0.247088	0.278117	0.264706	0.275912	0.271155	0.310301	0.2637	0.280284	0.299936	0.271561	0.299108	0.31326	0.311118	0.26049	0.250729	0.316374	0.2897	0.280695	0.257651	0.241185	0.312718	0.292792	0.262903	0.268801	0.260598	0.265231	0.276095	0.281305	0.304322	0.335081	0.271465	0.311332	0.29693	0.310247	0.267645	0.305022	0.326234	0.319488	0.267206	0.294909
FB-212	0.327292	0.296136	0.344956	0.2773	0.312139	0.228888	0.226093	0.324441	0.268069	0.188028	0.247237	0.20375	0.232212	0.239043	0.290293	0.223286	0.259675	0.283696	0.212417	0.253635	0.305543	0.298474	0.215567	0.182169	0.310513	0.2638	0.263095	0.223066	0.204354	0.291803	0.270308	0.23904	0.206082	0.23273	0.222889	0.248088	0.245013	0.283927	0.334792	0.237753	0.303082	0.266419	0.294933	0.235181	0.276408	0.314066	0.30751	0.236461	0.28859
FB-213	0.324778	0.302259	0.341135	0.291813	0.319856	0.262472	0.255576	0.32929	0.288469	0.246409	0.270763	0.260685	0.263172	0.261591	0.309942	0.267337	0.287348	0.299333	0.265594	0.272589	0.30818	0.304916	0.260133	0.25083	0.315148	0.290593	0.270776	0.263438	0.249953	0.304127	0.295429	0.260261	0.260027	0.25565	0.257827	0.287264	0.282693	0.290357	0.341257	0.276291	0.310246	0.291597	0.307799	0.258993	0.296737	0.33016	0.316332	0.271262	0.29817
FB-214	0.332077	0.333473	0.337226	0.320114	0.324114	0.308487	0.30739	0.328937	0.325425	0.305194	0.316026	0.30901	0.312385	0.314194	0.312787	0.303664	0.316099	0.315292	0.306137	0.313624	0.316506	0.320391	0.308592	0.310806	0.334185	0.308581	0.311365	0.317632	0.315135	0.30874	0.318767	0.306613	0.308939	0.312195	0.309086	0.307744	0.308769	0.305148	0.330714	0.313291	0.308673	0.303299	0.322591	0.312856	0.316084	0.318373	0.31847	0.310411	0.313333
FB-215	0.317397	0.304247	0.340902	0.290315	0.319513	0.254414	0.237589	0.320339	0.277724	0.233101	0.263006	0.243906	0.244352	0.260609	0.293921	0.247247	0.272976	0.292456	0.251245	0.273911	0.296755	0.30695	0.242715	0.231782	0.308586	0.275148	0.2672	0.251336	0.238168	0.291277	0.283368	0.246436	0.246884	0.249176	0.256016	0.268265	0.268467	0.282323	0.333309	0.257885	0.299701	0.269626	0.298117	0.254766	0.284854	0.309979	0.3116	0.25273	0.286387
FB-216	0.327843	0.307915	0.335887	0.295687	0.324741	0.254562	0.251915	0.326779	0.281974	0.233886	0.271124	0.24541	0.25902	0.26166	0.300957	0.251278	0.276402	0.29206	0.250528	0.270223	0.301617	0.302919	0.249441	0.239099	0.31084	0.284727	0.269181	0.25	0.226774	0.303512	0.289579	0.258134	0.245418	0.251647	0.248644	0.2708	0.270296	0.287569	0.333653	0.25849	0.310256	0.282675	0.304888	0.256912	0.294179	0.314603	0.31592	0.256622	0.298073
FB-217	0.328235	0.327612	0.333568	0.317999	0.327948	0.314826	0.319678	0.329186	0.32548	0.308024	0.315894	0.321093	0.316252	0.323012	0.329737	0.315016	0.32731	0.319228	0.317063	0.315646	0.325261	0.318696	0.319252	0.312835	0.328483	0.315195	0.308996	0.316515	0.311915	0.3202	0.325168	0.316863	0.311378	0.320087	0.313337	0.31412	0.320718	0.322365	0.327746	0.318086	0.317821	0.316988	0.32944	0.317062	0.331459	0.332114	0.322965	0.315742	0.31913
FB-218	0.332391	0.302838	0.336035	0.289247	0.327422	0.254258	0.245881	0.323524	0.277295	0.233719	0.248939	0.238424	0.256604	0.26153	0.297078	0.258395	0.280234	0.283813	0.261936	0.271909	0.305987	0.300786	0.250037	0.233294	0.310651	0.289982	0.273073	0.250889	0.246827	0.29764	0.290622	0.254078	0.250942	0.252395	0.260383	0.274917	0.264377	0.296511	0.334744	0.25746	0.303965	0.280158	0.301403	0.240666	0.28626	0.310785	0.313436	0.255227	0.290054
FB-220	0.33671	0.328065	0.336391	0.3353	0.33562	0.334668	0.324825	0.342857	0.332113	0.31722	0.331424	0.329885	0.334337	0.335917	0.34302	0.330241	0.332561	0.341295	0.33144	0.336167	0.3386	0.340833	0.32916	0.32494	0.340686	0.338787	0.332366	0.334218	0.321726	0.341117	0.330967	0.335257	0.330618	0.328423	0.330166	0.332081	0.335382	0.338786	0.342561	0.336399	0.339165	0.337271	0.33929	0.333695	0.339099	0.346769	0.332492	0.328941	0.337323
FB-221	0.32856	0.321622	0.324722	0.331876	0.33156	0.333655	0.327378	0.339028	0.336127	0.326743	0.337949	0.336114	0.334419	0.339334	0.343508	0.334341	0.3373	0.327421	0.336958	0.342816	0.337011	0.328517	0.33871	0.339615	0.34375	0.34094	0.337808	0.337106	0.336138	0.334392	0.333201	0.335688	0.342293	0.339012	0.336377	0.330443	0.342395	0.330197	0.338789	0.338681	0.330942	0.327336	0.331098	0.332192	0.338577	0.327505	0.330794	0.333467	0.33108
FB-222	0.338371	0.336417	0.329701	0.331797	0.326431	0.337332	0.330732	0.327917	0.337527	0.330437	0.336898	0.344461	0.334485	0.340541	0.339664	0.336149	0.33838	0.321899	0.342384	0.342915	0.34533	0.335293	0.339003	0.339734	0.342807	0.345909	0.330807	0.337939	0.342794	0.33133	0.342025	0.336529	0.34454	0.340734	0.342455	0.331791	0.335853	0.335754	0.333546	0.341849	0.323545	0.330686	0.329059	0.328725	0.343003	0.330669	0.328309	0.337945	0.333094
FB-223	0.331111	0.344069	0.326886	0.341371	0.330374	0.345785	0.340938	0.340259	0.341115	0.344642	0.334399	0.343691	0.345495	0.342657	0.342038	0.342105	0.34373	0.32926	0.344466	0.346713	0.340127	0.337769	0.337769	0.346887	0.338499	0.353208	0.353876	0.354302	0.34387	0.343156	0.336502	0.337984	0.3391	0.34383	0.351934	0.346252	0.340851	0.333977	0.337032	0.352193	0.324857	0.314685	0.344663	0.346008	0.351552	0.335392	0.330482	0.344148	0.33781
FB-224	0.329485	0.303614	0.34012	0.303898	0.312869	0.265699	0.27305	0.329221	0.307739	0.253247	0.267042	0.276728	0.282801	0.273916	0.324525	0.273022	0.294749	0.304037	0.284744	0.278636	0.318101	0.309032	0.25974	0.258437	0.314323	0.289171	0.282416	0.256675	0.263284	0.303962	0.285124	0.266824	0.281759	0.264514	0.273908	0.287915	0.27055	0.29433	0.328512	0.280603	0.306556	0.305556	0.318424	0.262707	0.300181	0.322022	0.319256	0.258457	0.293436
FB-225	0.341005	0.329054	0.334349	0.316456	0.337605	0.315083	0.30418	0.336302	0.325472	0.300526	0.318551	0.307409	0.319635	0.311264	0.329968	0.315771	0.324425	0.310037	0.317597	0.320054	0.332097	0.328597	0.310569	0.309842	0.337843	0.325118	0.312368	0.313163	0.30189	0.328004	0.322394	0.315439	0.308195	0.313601	0.314321	0.320988	0.32383	0.322146	0.344682	0.314306	0.32718	0.324728	0.331338	0.309206	0.326609	0.336975	0.329765	0.313425	0.322581
FB-226	0.338022	0.332493	0.328615	0.331306	0.336508	0.337207	0.328374	0.332837	0.338521	0.331206	0.333545	0.336545	0.332216	0.332912	0.342645	0.334521	0.340017	0.327869	0.342183	0.334712	0.33485	0.332147	0.339443	0.337175	0.340887	0.33381	0.333824	0.337955	0.33608	0.328272	0.338358	0.333089	0.340763	0.338347	0.337275	0.332876	0.336167	0.331381	0.334311	0.33938	0.32879	0.31987	0.333684	0.333194	0.337126	0.337369	0.328239	0.333753	0.332851
Fb-227	0.359255	0.341009	0.355716	0.330416	0.343716	0.323238	0.309967	0.361241	0.331104	0.302516	0.333699	0.324945	0.33151	0.315934	0.357536	0.318381	0.333516	0.32537	0.323266	0.335274	0.35	0.352298	0.316193	0.322951	0.323121	0.339266	0.317087	0.31131	0.306044	0.338621	0.343545	0.322951	0.310939	0.318681	0.326586	0.335706	0.334973	0.341341	0.354098	0.321076	0.353231	0.332421	0.341357	0.321116	0.328072	0.338509	0.339344	0.329308	0.327012
Fb-228	0.337171	0.330907	0.343333	0.317285	0.3406	0.30791	0.305256	0.332897	0.323245	0.289967	0.301887	0.300047	0.295732	0.307113	0.336008	0.307458	0.319726	0.32106	0.318604	0.311282	0.321986	0.330989	0.302675	0.291217	0.339917	0.319933	0.301931	0.303794	0.299431	0.320507	0.315987	0.301126	0.31185	0.295669	0.317542	0.316557	0.306103	0.311244	0.337946	0.305464	0.33435	0.324483	0.321496	0.306573	0.325036	0.336134	0.327861	0.307819	0.316004
Fb-229	0.325013	0.309145	0.331199	0.300174	0.328661	0.269427	0.2655	0.31797	0.285635	0.262095	0.277179	0.259408	0.275475	0.278578	0.305904	0.286822	0.291231	0.305673	0.267592	0.288715	0.310187	0.300435	0.27443	0.257364	0.319861	0.287521	0.264037	0.271074	0.253251	0.306721	0.289359	0.273234	0.276086	0.269628	0.266626	0.2853	0.288848	0.294428	0.326628	0.271649	0.312325	0.299459	0.304283	0.277923	0.301292	0.327545	0.313316	0.279898	0.296776
Fb-230	0.335188	0.311584	0.332037	0.319792	0.321875	0.283566	0.281641	0.319392	0.302847	0.261458	0.279874	0.282639	0.288595	0.290738	0.310886	0.272759	0.304059	0.308026	0.282719	0.285979	0.321229	0.3082	0.288194	0.28025	0.326153	0.29872	0.295819	0.286121	0.279021	0.31815	0.322222	0.280903	0.291792	0.284573	0.287204	0.290446	0.295549	0.293972	0.332639	0.285565	0.318245	0.317201	0.318498	0.286708	0.311786	0.321718	0.321751	0.281989	0.307982
Fb-231	0.333885	0.321291	0.348578	0.301321	0.331956	0.27414	0.278942	0.314973	0.29322	0.260594	0.279347	0.253168	0.278481	0.281336	0.311739	0.268192	0.294411	0.29586	0.284433	0.309151	0.323188	0.318932	0.277808	0.252064	0.3181	0.306569	0.282405	0.273606	0.264361	0.304898	0.302313	0.275454	0.275661	0.279647	0.278756	0.293304	0.274807	0.306197	0.325441	0.283425	0.317228	0.290678	0.305801	0.278634	0.29835	0.330503	0.321409	0.284611	0.300714
Fb-232	0.353909	0.324742	0.364301	0.326132	0.337449	0.283505	0.284979	0.32854	0.312109	0.276749	0.302062	0.283951	0.291152	0.296296	0.330578	0.295268	0.307851	0.319038	0.28481	0.32321	0.322314	0.319959	0.281443	0.25823	0.330108	0.316176	0.312757	0.281513	0.279381	0.33642	0.313786	0.304527	0.28022	0.289095	0.29321	0.309278	0.298969	0.33159	0.34465	0.305556	0.33642	0.334025	0.329897	0.28866	0.321503	0.318807	0.328189	0.296296	0.342612
Fb-241	0.329272	0.314482	0.343875	0.315318	0.331795	0.293861	0.289194	0.334849	0.314041	0.273909	0.291749	0.297426	0.296447	0.302277	0.313947	0.293697	0.308694	0.312871	0.301648	0.307064	0.319092	0.323266	0.292785	0.283674	0.331308	0.314906	0.308675	0.294838	0.283994	0.312255	0.319911	0.305928	0.297276	0.296213	0.296224	0.31171	0.296021	0.300603	0.338976	0.300815	0.327591	0.30628	0.322499	0.290955	0.312774	0.335682	0.330537	0.295875	0.312813
Fb-243	0.326004	0.318238	0.332505	0.306168	0.319315	0.291008	0.285376	0.323213	0.302893	0.268078	0.290874	0.280098	0.285299	0.298673	0.305932	0.28625	0.298499	0.306028	0.284842	0.305318	0.315401	0.31632	0.285485	0.28356	0.319102	0.302688	0.300738	0.289373	0.281462	0.305139	0.307692	0.294239	0.284078	0.284867	0.280113	0.295841	0.289639	0.290146	0.335704	0.293777	0.309045	0.304538	0.314114	0.288134	0.308038	0.319581	0.319043	0.293194	0.303865
Fb-244	0.351881	0.331502	0.351036	0.321671	0.346114	0.319634	0.315927	0.331686	0.327873	0.30073	0.327912	0.327334	0.321671	0.315679	0.337008	0.305222	0.321166	0.337719	0.311822	0.324943	0.340599	0.325769	0.316284	0.311912	0.345711	0.322917	0.318396	0.316002	0.305789	0.321149	0.317232	0.31951	0.308976	0.319227	0.311227	0.325301	0.316161	0.321352	0.343946	0.321746	0.329154	0.320251	0.338036	0.32001	0.335841	0.339704	0.338466	0.313023	0.324616
Fb-245	0.332484	0.336245	0.350185	0.341322	0.354862	0.307356	0.316267	0.334769	0.33	0.295718	0.319636	0.311184	0.32148	0.311722	0.327133	0.321351	0.333455	0.335467	0.311053	0.316496	0.344436	0.328737	0.316993	0.314545	0.349206	0.330986	0.323636	0.327165	0.313962	0.329578	0.324256	0.315312	0.31775	0.329463	0.32148	0.335641	0.315541	0.324761	0.351234	0.324472	0.335029	0.314047	0.331759	0.321455	0.339777	0.326453	0.336601	0.328125	0.311284
Fb-247	0.331679	0.333548	0.341943	0.329842	0.335197	0.333036	0.335438	0.347667	0.338255	0.325667	0.324654	0.334452	0.330722	0.329414	0.335095	0.327332	0.332463	0.315161	0.337421	0.339262	0.330985	0.324525	0.335838	0.338318	0.345979	0.329012	0.330895	0.335088	0.331884	0.323746	0.340042	0.331657	0.340665	0.330114	0.33541	0.327737	0.332826	0.318449	0.329736	0.328684	0.323661	0.318145	0.326935	0.33208	0.333651	0.329164	0.325615	0.334191	0.323546
Fb-248	0.336025	0.319997	0.341157	0.308051	0.324331	0.289332	0.277879	0.333265	0.305427	0.269895	0.305969	0.290239	0.29247	0.285415	0.311982	0.283314	0.30451	0.309797	0.283346	0.298058	0.309933	0.309718	0.284669	0.27996	0.328691	0.299947	0.295906	0.289577	0.278175	0.310537	0.313901	0.288075	0.28908	0.296538	0.291411	0.295405	0.293799	0.300052	0.334109	0.292364	0.311968	0.304348	0.324128	0.290223	0.30579	0.325528	0.320824	0.282274	0.306751
Fb-250	0.345658	0.330229	0.343795	0.320286	0.333969	0.30666	0.314197	0.34068	0.317133	0.279419	0.311751	0.308004	0.300763	0.308134	0.327181	0.30358	0.320211	0.320513	0.305985	0.310021	0.325983	0.329286	0.293711	0.299761	0.348684	0.315969	0.316922	0.297059	0.301158	0.320391	0.32388	0.304524	0.302133	0.308704	0.299048	0.311723	0.304099	0.311371	0.348499	0.307747	0.328728	0.317639	0.329111	0.292758	0.324458	0.342462	0.330872	0.303247	0.325667
Fb-251	0.321752	0.331444	0.344487	0.329811	0.331448	0.299924	0.299623	0.337305	0.308868	0.28636	0.297646	0.304528	0.291258	0.30743	0.313303	0.298491	0.313066	0.316119	0.306626	0.308407	0.318561	0.319759	0.292012	0.287982	0.328778	0.302379	0.307197	0.304651	0.294989	0.30929	0.324039	0.302939	0.285191	0.301659	0.303922	0.304693	0.30839	0.29939	0.343632	0.299546	0.328054	0.311271	0.32364	0.310332	0.313507	0.318777	0.32994	0.299621	0.324163
Fb-252	0.338315	0.327387	0.342561	0.329032	0.342087	0.314227	0.313646	0.327324	0.326247	0.297357	0.311282	0.322761	0.317781	0.331459	0.324744	0.316718	0.32204	0.333869	0.317794	0.31391	0.334585	0.319892	0.312203	0.299966	0.338207	0.319749	0.323869	0.312083	0.30316	0.318568	0.322941	0.309322	0.316205	0.312968	0.315531	0.324753	0.315531	0.314866	0.340739	0.314072	0.330955	0.312691	0.331182	0.315298	0.329776	0.336352	0.327627	0.306934	0.326459
EUC_VF_008	0.374629	0.367546	0.378578	0.360967	0.367225	0.360162	0.356667	0.376455	0.363425	0.346091	0.350227	0.361111	0.352741	0.358723	0.364158	0.357334	0.364119	0.36334	0.36681	0.361787	0.366496	0.359458	0.355238	0.354612	0.380467	0.358817	0.355779	0.355529	0.35459	0.361872	0.353207	0.359997	0.362439	0.354923	0.356551	0.357817	0.361595	0.357109	0.374259	0.362201	0.363116	0.368151	0.366493	0.360303	0.361868	0.36743	0.371596	0.359081	0.367082
EUC_VF_023	0.372551	0.372764	0.375078	0.364304	0.372778	0.364525	0.359556	0.374671	0.364308	0.357196	0.363086	0.363926	0.361111	0.364703	0.36786	0.361412	0.369275	0.363925	0.365817	0.360425	0.366722	0.364195	0.361387	0.364176	0.374953	0.365992	0.362416	0.367474	0.362991	0.362391	0.369279	0.360145	0.363003	0.362244	0.360178	0.36179	0.358917	0.361484	0.376556	0.36235	0.362744	0.359169	0.367089	0.360822	0.365191	0.36529	0.370041	0.361542	0.364465
EUC_VF_024	0.371734	0.368441	0.382078	0.360967	0.373963	0.350158	0.353704	0.373357	0.359814	0.33891	0.357035	0.352741	0.348	0.353416	0.362874	0.346508	0.357067	0.358158	0.357876	0.357791	0.36311	0.360716	0.349311	0.34868	0.376729	0.359136	0.353691	0.351412	0.344662	0.359428	0.361872	0.350007	0.355947	0.353055	0.343819	0.360591	0.352447	0.356563	0.371666	0.353443	0.360437	0.353229	0.360462	0.351024	0.363975	0.368393	0.366637	0.350358	0.359953
EUC_VF_025	0.372328	0.377907	0.382312	0.374018	0.376629	0.373552	0.368444	0.380961	0.375461	0.364451	0.374206	0.374741	0.369259	0.369263	0.374736	0.37424	0.374355	0.379639	0.378309	0.374682	0.376505	0.369597	0.374352	0.367808	0.38215	0.366629	0.365175	0.375222	0.37185	0.370612	0.368834	0.372281	0.374012	0.370985	0.373723	0.375356	0.373122	0.367188	0.377593	0.371257	0.368026	0.364514	0.373194	0.368468	0.37727	0.369784	0.375592	0.37116	0.371774
EUC_VF_164	0.368988	0.360316	0.375	0.354664	0.370853	0.3476	0.341481	0.374953	0.357968	0.33432	0.348109	0.344148	0.34163	0.344895	0.35683	0.343097	0.347285	0.349883	0.345549	0.345895	0.359272	0.355684	0.339606	0.340154	0.371308	0.351164	0.346309	0.345036	0.338705	0.353651	0.354392	0.344532	0.349078	0.344838	0.338638	0.348449	0.344638	0.344062	0.369887	0.351123	0.359693	0.346102	0.362174	0.347684	0.35595	0.365183	0.362123	0.346257	0.352463
EUC_VF_194	0.382423	0.377311	0.367844	0.380765	0.373149	0.378968	0.383481	0.373076	0.384609	0.376147	0.384191	0.387481	0.380815	0.379653	0.384331	0.384176	0.385199	0.379388	0.38501	0.381311	0.380795	0.376628	0.379982	0.3879	0.371869	0.382653	0.372483	0.380468	0.391095	0.373204	0.377574	0.378496	0.382198	0.383834	0.38305	0.386524	0.379518	0.372422	0.377075	0.381737	0.37115	0.376689	0.383023	0.372476	0.38189	0.379521	0.367673	0.383835	0.381068
EUC_VF_220	0.36728	0.369857	0.375622	0.357704	0.370927	0.352264	0.343556	0.367255	0.364308	0.342686	0.350681	0.346444	0.342	0.350725	0.354563	0.346804	0.348802	0.355232	0.340255	0.350618	0.360325	0.363307	0.3482	0.346827	0.369533	0.350526	0.356898	0.353511	0.348862	0.353429	0.359947	0.348157	0.349831	0.347751	0.347298	0.344326	0.346051	0.350547	0.375	0.348877	0.36133	0.356793	0.363515	0.348872	0.36203	0.361117	0.367451	0.347003	0.361487
NS315	0.373219	0.367546	0.3715	0.351476	0.368039	0.350459	0.340074	0.367912	0.353475	0.335505	0.344176	0.339556	0.345556	0.347137	0.364007	0.34584	0.349788	0.357238	0.345632	0.351707	0.362131	0.361086	0.343384	0.34008	0.359252	0.350128	0.349292	0.347135	0.343287	0.360465	0.354836	0.341128	0.343903	0.342298	0.342117	0.352421	0.348356	0.357578	0.379964	0.345808	0.358578	0.352561	0.355324	0.348797	0.363246	0.367965	0.368117	0.344691	0.352283
NS316	0.374555	0.364714	0.380912	0.365416	0.38085	0.357755	0.34637	0.381994	0.365912	0.351273	0.348563	0.355333	0.36037	0.354911	0.362043	0.346211	0.358129	0.360331	0.360026	0.361515	0.362056	0.3582	0.353756	0.359431	0.367103	0.360411	0.343848	0.357143	0.350389	0.365353	0.368612	0.354373	0.363568	0.35821	0.360326	0.358567	0.359735	0.358359	0.376852	0.357934	0.352626	0.360356	0.365302	0.349094	0.362273	0.367751	0.369745	0.354906	0.36248
EUC_VF_336	0.37693	0.368962	0.378578	0.372609	0.375518	0.367158	0.367852	0.377488	0.372332	0.369189	0.371104	0.371111	0.372815	0.381522	0.376171	0.371051	0.370792	0.371364	0.378805	0.369688	0.378913	0.373446	0.370944	0.377002	0.372523	0.374283	0.360104	0.374899	0.370399	0.369945	0.371056	0.373317	0.374294	0.370013	0.37513	0.372583	0.369701	0.371953	0.382039	0.374925	0.368621	0.374536	0.373194	0.36587	0.377837	0.375883	0.37204	0.3772	0.369518
EUC_VF_337	0.378934	0.379621	0.373522	0.378689	0.37811	0.37295	0.367852	0.377112	0.373536	0.374815	0.371634	0.377482	0.370074	0.379429	0.374509	0.37209	0.370716	0.37897	0.375745	0.378315	0.365217	0.368265	0.375463	0.380709	0.385047	0.373406	0.371812	0.377078	0.37689	0.366909	0.374463	0.374796	0.378905	0.375317	0.371651	0.380078	0.373048	0.367734	0.379668	0.375898	0.36877	0.374165	0.366195	0.377524	0.377189	0.37278	0.368413	0.373024	0.372586
[truncated: 79 more columns]

## Sheet: S Table 4
Supplementary Table 4: list of the Egpytian faba bean genotyeps used in this study
Subpopulations	Pop 1	Pop 2	Pop 3	Pop 4	Pop 5
Pop 1	1
Pop 2	0.0455874	1
Pop 3	0.0516632	0.0563359	1
Pop 4	0.086352	0.0737089	0.0926081	1
Pop 5	0.142653	0.122885	0.159096	0.178241	1
Groups	IPK	EURI	CAI
IPK	1
EURI	0.0598664	1
CAI	0.134671	0.164161	1
